# Supplementary material for: Proteomic analysis of canine oral tumor tissues using MALDI-TOF mass spectrometry and in-gel digestion coupled with mass spectrometry (GeLC MS/MS) approaches
Source: PLoS One. 2018 Jul 12;13(7):e0200619. doi: 10.1371/journal.pone.0200619 (PMC6042759; doi:10.1371/journal.pone.0200619)
Supplement: S1 Table — Asterisks (*) indicate selected proteins involved in networks of protein-chemotherapy drug interactions. (XLSX) [file pone.0200619.s002.xlsx]

## Sheet: Sheet1
Sample groups	ID detail best hit	Protein best hit	Peptide	Normal	Benign	Early-stage OM	Late-stage OM	OSCC	Copy of Normal_G_RB1_01_55302 Int (Control)	NO. redundant Protein ID	File source
NR	glucose-6-phosphate 1-dehydrogenase isoform X1 [Canis lupus familiaris]	gi|545559938	VQPNEAVYTKMMTK	23.4953	0	0	0	0	23.4953	5	G spike.txt [3];T.txt [1];V.txt [1]
Benign	JmjC domain-containing histone demethylation protein 2C isoform X5 [Canis lupus familiaris]	gi|545495008	QPKPTYK	0	12.7132	0	0	0	0	1	G spike.txt [1]
NR and Benign	tigger transposable element-derived protein 4 isoform X6 [Canis lupus familiaris]	gi|545524870	MAEASEDASALPMTVK	21.1052	20.6963	0	0	0	21.1052	1	G spike.txt [1]
NR and Benign	F-box/WD repeat-containing protein 1A isoform X8 [Canis lupus familiaris]	gi|545547706	TLNGHKR	17.4353	18.2851	0	0	0	17.4353	1	G spike.txt [1]
Early- and Late-stage OM	inversin isoform X6 [Canis lupus familiaris]*	gi|545516425	WNRECLALLLQVWR	0	0	19.531	18.3512	0	0	2	G spike.txt [2]
Early- and Late-stage OM	rho guanine nucleotide exchange factor 28 isoform X6 [Canis lupus familiaris]*	gi|545490929	EVANEER	0	0	17.4825	16.5141	0	0	2	G spike.txt [1];Q.txt [1]
OSCC	BTB/POZ domain-containing protein 16 isoform X3 [Canis lupus familiaris]	gi|545548178	VAFATALK	0	0	0	0	17.3714	0	1	G spike.txt [1]
Early-, Late-stage OM and OSCC	tyrosine-protein phosphatase non-receptor type 1 isoform X3 [Canis lupus familiaris]*	gi|545541064	KVLLEMR	0	0	17.7449	20.272	19.9261	17.7449	2	W.txt [1];Y.txt [1]
Early-, Late-stage OM and OSCC	teneurin-4 [Canis lupus familiaris]	gi|545536197	FFVMETIIMR	0	0	18.2681	19.0036	16.9279	0	1	G spike.txt [1]
Early-, Late-stage OM and OSCC	Brca2 [Canis lupus familiaris]	gi|58801256	LAAMEFAFPKEFANR	0	0	17.5348	19.6977	16.7644	0	1	G spike.txt [1]
Early-, Late-stage OM and OSCC	purinergic receptor P2Y1 variant 2 [Canis lupus familiaris]	gi|52788591	ALIYKDLDDSPLR	0	0	18.5211	17.3702	17.0042	0	1	N.txt [1]
Early-, Late-stage OM and OSCC	proline-rich protein 12 [Canis lupus familiaris]	gi|345786077	LEPLKPLK	0	0	18.4056	13.0955	18.6916	16.8858	2	G spike.txt [2]
Early-, Late-stage OM and OSCC	coiled-coil domain-containing protein KIAA1407 isoform X2 [Canis lupus familiaris]	gi|545552897	QEENSPK	0	0	18.5175	18.5388	18.4078	0	2	G spike.txt [2]
Early-, Late-stage OM and OSCC	homeobox protein Nkx-6.1 isoform 1 [Canis lupus familiaris]	gi|74001795	QDSETERLK	0	0	18.4381	15.5838	18.5899	15.5838	1	H.txt [1]
Early-, Late-stage OM and OSCC	ral GTPase-activating protein subunit alpha-1 [Canis lupus familiaris]	gi|545507136	QHTEEKEFVEK	0	0	22.1802	22.1068	19.5164	19.5164	1	R.txt [1]
Early-, Late-stage OM and OSCC	semaphorin-3C [Canis lupus familiaris]	gi|73981987	QIHSMIAR	0	0	12.3257	16.1012	16.3445	0	1	T.txt [1]
Early-, Late-stage OM and OSCC	H(+)/Cl(-) exchange transporter 4 isoform 2 [Canis lupus familiaris]	gi|74006437	ELILAIK	0	0	16.2333	15.0857	16.8278	15.0857	1	S.txt [1]
Early-, Late-stage OM and OSCC	protein FAM92B isoform X1 [Canis lupus familiaris]	gi|545499696	QTRAEIK	0	0	18.9356	18.1663	16.4918	17.0129	1	G spike.txt [1]
Early-, Late-stage OM and OSCC	WW domain-binding protein 2 isoform X4 [Canis lupus familiaris]	gi|545509413	VIFLSKGK	0	0	15.7829	16.0954	13.8566	0	2	G spike.txt [2]
Early-, Late-stage OM and OSCC	proteasome activator complex subunit 4 isoform X3 [Canis lupus familiaris]	gi|545515591	DPGSVGDTIPSAELVKR	0	0	19.7032	19.9053	17.8452	0	1	G spike.txt [1]
Late-stage OM and OSCC	absent in melanoma 1 protein [Canis lupus familiaris]	gi|545520349	QFLLSPAEVPNWYEFSGCR	0	0	0	19.7985	13.4392	0	1	G spike.txt [1]
Early-stage OM and OSCC	epithelial splicing regulatory protein 2 isoform X3 [Canis lupus familiaris]	gi|545500178	YVEVVPCSTEEMSR	0	0	19.8269	0	18.2173	0	1	G spike.txt [1]
